# Supplementary material for: Comparative RNA-Seq Analysis Revealed Tissue-Specific Splicing Variations during the Generation of the PDX Model
Source: Int J Mol Sci. 2023 Nov 30;24(23):17001. doi: 10.3390/ijms242317001 (PMC10707456; doi:10.3390/ijms242317001)
Supplement: Supplementary file 1 [file ijms-24-17001-s001.zip]

Archive with 1 entries (1 files):
- ijms-2719418-supplementary.pdf
